# Supplementary material for: Validating a Termite-Inspired Construction Coordination Mechanism Using an Autonomous Robot
Source: Front Robot AI. 2021 Apr 21;8:645728. doi: 10.3389/frobt.2021.645728 (PMC8098689; doi:10.3389/frobt.2021.645728)
Supplement: Supplementary file 3 [file Data_Sheet_3.ZIP]

Archive with 35 entries (34 files):
- RawData/
- RawData/Termite-Robot Exp Data - Block 06.csv
- __MACOSX/RawData/._Termite-Robot Exp Data - Block 06.csv
- RawData/Termite-Robot Exp Data - Block 12.csv
- __MACOSX/RawData/._Termite-Robot Exp Data - Block 12.csv
- RawData/Termite-Robot Exp Data - Block 13.csv
- __MACOSX/RawData/._Termite-Robot Exp Data - Block 13.csv
- RawData/Termite-Robot Exp Data - Block 07.csv
- __MACOSX/RawData/._Termite-Robot Exp Data - Block 07.csv
- RawData/Termite-Robot Exp Data - Block 11.csv
- __MACOSX/RawData/._Termite-Robot Exp Data - Block 11.csv
- RawData/Termite-Robot Exp Data - Block 05.csv
- __MACOSX/RawData/._Termite-Robot Exp Data - Block 05.csv
- RawData/Termite-Robot Exp Data - Block 04.csv
- __MACOSX/RawData/._Termite-Robot Exp Data - Block 04.csv
- RawData/Termite-Robot Exp Data - Block 10.csv
- __MACOSX/RawData/._Termite-Robot Exp Data - Block 10.csv
- RawData/Termite-Robot Exp Data - Block 14.csv
- __MACOSX/RawData/._Termite-Robot Exp Data - Block 14.csv
- RawData/Termite-Robot Exp Data - Block 01.csv
- __MACOSX/RawData/._Termite-Robot Exp Data - Block 01.csv
- RawData/Termite-Robot Exp Data - Block 03.csv
- __MACOSX/RawData/._Termite-Robot Exp Data - Block 03.csv
- RawData/Termite-Robot Exp Data - Block 02.csv
- __MACOSX/RawData/._Termite-Robot Exp Data - Block 02.csv
- RawData/Termite-Robot Exp Data.pdf
- __MACOSX/RawData/._Termite-Robot Exp Data.pdf
- RawData/Termite-Robot Exp Data - Block 09.csv
- __MACOSX/RawData/._Termite-Robot Exp Data - Block 09.csv
- RawData/Termite-Robot Exp Data - Stat Tests.csv
- __MACOSX/RawData/._Termite-Robot Exp Data - Stat Tests.csv
- RawData/Termite-Robot Exp Data - Block 08.csv
- __MACOSX/RawData/._Termite-Robot Exp Data - Block 08.csv
- RawData/Termite-Robot Exp Data - Entropy metrics.csv
- __MACOSX/RawData/._Termite-Robot Exp Data - Entropy metrics.csv
