# Supplementary material for: Validating a Termite-Inspired Construction Coordination Mechanism Using an Autonomous Robot
Source: Front Robot AI. 2021 Apr 21;8:645728. doi: 10.3389/frobt.2021.645728 (PMC8098689; doi:10.3389/frobt.2021.645728)
Supplement: Supplementary file 3 [file Data_Sheet_3.ZIP › RawData/Termite-Robot Exp Data - Block 05.csv]

	Dry Runs	Turning distance from base (mm)	Turning height from wall (mm)	YPOS	XPOS	YposMM	XposMM	Block Height from wall (mm)	Block Dist from centre (mm)		No Fan Runs	NF Turning Distance from base (mm)	NF Turning height from wall (mm)	XposShort	YposShort	NF Block distance from centre (mm)	NF Block height from wall (mm)		Fan Runs	Fan Turning distance from base (mm)	Fan Turning distance from wall (mm)	FanX	FanY	Fan Min Distance	Fan Block distance from centre (mm)	Fan Block height (mm)
	Mar 2 Trial 1	376.47	23.53	1960.00	1220.00	35.29	-223.53	35.29	227.29		Mar28 Trial 1	352.94	0.00	5.47	3.15	408.25	195.38		Mar 29	332.35	-20.59	5.56	3.1	225.69	424.09	203.08
	Mar 2 Trial 2	400.00	47.06	1920.00	1030.00	58.82	-111.76	58.82	129.14		Mar28 Trial 2	497.06	144.12	0.78	4.12	366.00	46.15		Mar 30	341.18	-11.76	2.11	4.46	118.62	158.58	-6.15
	Mar 2 Trial 3	294.12	-58.82	2120.00	450.00	-58.82	229.41	-58.82	235.44		Apr4 Trial2	647.06	294.12	2.11	3.46	216.62	147.69		Apr 2	370.59	17.65	1.01	3.64	130.30	348.97	120.00
	Mar 2 Trial 4	305.88	-47.06	1830.00	960.00	111.76	-70.59	111.76	137.20		Aug 8 Trial1	552.94	200.00	6.19	3.97	474.31	69.23		Apr 3	300.00	-52.94	4.92	2.62	276.92	389.46	276.92
	Mar 5 Trial 1	305.88	-47.06	1980.00	790.00	23.53	29.41	23.53	41.59		Nov 17 Trial 1	432.94	80.00	5.87	3.6	438.54	126.15		Apr 4	323.53	-29.41	3.23	2.61	380.97	278.81	278.46
	Mar 5 Trial 2	300.00	-52.94	1880.00	450.00	82.35	229.41	82.35	245.80		Nov 17 Trial 3	560.63	207.69	6	3.6	457.73	126.15		Apr 5	314.71	-38.24	2.63	4.14	203.08	89.51	43.08
	Apr 5 Trial 2	367.65	14.71	1805.00	1390.00	126.47	-323.53	126.47	349.55		Nov 18 Trial 1	369.86	16.92	-0.41	2.86	596.56	240.00
	Aug 6 Trial 1	361.76	8.82	1740	210	164.71	370.59	164.71	407.97		Dec 6 Trial 1	405.25	52.31	2.53	2.05	376.50	364.62
											Dec 17 Trial 1	385.25	32.31	4.65	3.95	243.30	72.31
