# Supplementary material for: Validating a Termite-Inspired Construction Coordination Mechanism Using an Autonomous Robot
Source: Front Robot AI. 2021 Apr 21;8:645728. doi: 10.3389/frobt.2021.645728 (PMC8098689; doi:10.3389/frobt.2021.645728)
Supplement: Supplementary file 3 [file Data_Sheet_3.ZIP › RawData/Termite-Robot Exp Data - Stat Tests.csv]

	Stat Tests	B01	B02	B03	B04	B05	B06	B07	B08	B09	B10	B11	B12	B13	B14
	Dry
	Mean turning distance (mm)	295.40	12.87	3.31	9.19	-13.97	8.09	-37.50	0.74	-12.50	-36.03	-26.05	-14.71	-31.62	13.73
	Mean deposition distance (mm)	-8.82	293.12	276.12	243.93	221.75	248.67	222.36	198.12	158.73	147.89	142.11	117.04	138.15	172.78
	Standard Deviation (turning)	58.82	8.46						40.10	58.33	50.38	38.74	66.50	68.49	71.58
	Fan
	Mean turning distance (mm)	-16.67	-47.25	-22.06	-10.29	-22.55	16.67	-24.02	-11.76	-29.41	-5.39	-48.53	-67.06	-59.41
	Mean deposition distance (mm)	268.23	271.36	347.74	282.49	281.57	278.29	270.36	217.79	195.25	161.17	160.26	109.95	96.41
	Standard Deviation (turning)	12.57	25.95				40.36		28.58	40.97	49.35	32.37	39.97	40.13
		B01	B02	B03	B04	B05	B06	B07	B08	B09	B10	B11	B12	B13	B14
	No fan
	Mean turning distance (mm)	14.15	49.10	58.88	149.16	114.16	126.23	122.25	195.21	244.98	233.14	256.27	283.90	283.38	315.08
	Mean deposition distance (mm)	401.63	347.29	356.92	344.12	397.53	469.93	446.13	336.05	389.95	420.53	411.71	455.30	465.26	407.24
	Standard Deviation (turning)	113.76	71.30				84.66		88.64	98.63141547	160.37	124.64	163.33	68.05	101.67
	2-tailed T (dry vs no fan)
	Turning Distance	0.70718	0.16773	0.08056	0.00315	0.00553	0.00489	0.00075	0.00008	0.00002	0.00081	0.00008	0.00042	0.00015	0.00239
	Deposition Distance	0.01890	0.14238	0.02522	0.03721	0.00231	0.00030	0.00017	0.00085	0.00013	0.00022	0.00011	0.00013	0.00006	0.01369
	2-tailed T (fan vs no fan)
	Turning Distance	0.44311	0.00359	0.00483	0.00139	0.00365	0.00476	0.00142	0.00006	0.00001	0.00187	0.00005	0.00014	0.00000	n/a
	Deposition Distance	0.00665	0.11160	0.86894	0.42954	0.11377	0.04107	0.00574	0.14121	0.00071	0.00120	0.00029	0.00013	0.00002	n/a
